# Supplementary material for: Dietary Patterns, Dietary Interventions, and Mammographic Breast Density: A Systematic Literature Review
Source: Nutrients. 2022 Dec 14;14(24):5312. doi: 10.3390/nu14245312 (PMC9781545; doi:10.3390/nu14245312)
Supplement: Supplementary file 1 [file nutrients-14-05312-s001.zip]

Archive with 2 entries (2 files):
- Supplementary File S1.xls
- Supplementary Table S1.pdf
